# Supplementary material for: Association Between Nutritional Biomarkers and Low Muscle Mass, Obesity, and Low Muscle Mass with Obesity Across Physical Activity Levels Among U.S. Adults: Finding from the National Health and Nutrition Examination Survey 2015–2018
Source: Int J Environ Res Public Health. 2026 Jun 19;23(6):815. doi: 10.3390/ijerph23060815 (PMC13300325; doi:10.3390/ijerph23060815)
Supplement: Supplementary file 1 [file ijerph-23-00815-s001.zip]

Archive with 1 entries (1 files):
- ijerph-4339094-supplementary.pdf
